# Supplementary material for: Analyzing evolutionary game theory in epidemic management: A study on social distancing and mask-wearing strategies
Source: PLoS One. 2024 Jun 25;19(6):e0301915. doi: 10.1371/journal.pone.0301915 (PMC11198834; doi:10.1371/journal.pone.0301915)
Supplement: S1 Text — (TXT) [file pone.0301915.s001.txt]

Analyzing evolutionary game theory in epidemic management: A study on social distancing and mask-wearing strategies

Khondoker Nazmoon Nabi1, Murshed Ahmed Ovi1, K. M. Ariful Kabir1,* 
1 Department of Mathematics, Bangladesh University of Engineering and Technology (BUET), Dhaka, Bangladesh 
*k.ariful@yahoo.com

******Code*******

// SD_EGT.cpp: Defines the entry point for the console application.

#include "stdafx.h"
#include <iostream>
#include <fstream>
#include <stdio.h>
#include <math.h>
#include <vector>
#include <list>
#include <string.h>
#include <stdlib.h>
#include <ctype.h>
#include <sstream>
#include <string>
#include <cstdio>
#include <time.h>
using namespace std;

int main()
{
# define times 5000

# define dt 1.0

# define Beta 0.833

# define alpha 1./4.

# define tau 0.5

# define gamma 0.333

# define m 0.5

# define q 0.1

# define d 0.1

# define eta 0.1

# define qcnf 0.5

	ostringstream file1;

	file1 << "Social distancing " << ".csv";

	ofstream Data1(file1.str().c_str(), ios_base::out | ios_base::trunc);

	Data1 << "CM, CC, R, M" << endl;

	vector<double>S(70000, 0);

	vector<double>S_M(70000, 0);

	vector<double>E(70000, 0);

	vector<double>E_M(70000, 0);

	vector<double>IA(70000, 0);

	vector<double>IS(70000, 0);

	vector<double>I_A_M(70000, 0);

	vector<double>I_S_M(70000, 0);

	vector<double>R(70000, 0);

	vector<double>X(70000, 0);

	vector<double>XM(70000, 0);

	vector<double>M(70000, 0);

	vector<double>WM(70000, 0);

	double ppp, SSM, RR, RRM, FES, ASP;

	for (int ll = 0; ll < 101; ll++) {

		double CM = ll / 100.;


		for (int bb = 0; bb < 101; bb++) {

			double CC = bb / 100.;

			S[0] = 0.998;
			E[0] = 0.0;
			IA[0] = 0.001;
			IS[0] = 0.001;
			R[0] = 0.0;

			X[0] = 0.5;

			XM[0] = 0.1;

			double i = 0.;

			while (i < times) {

				double xx = X[i];

				double xM = XM[i];

				S[i + dt] = S[i] - xx * Beta * S[i] * (IS[i] + q * I_S_M[i] + IA[i] + q * I_A_M[i]) * dt - xM * S[i] * dt;

				S_M[i + dt] = S_M[i] + xM * S[i] * dt - (1 - eta) * xx * Beta * S_M[i] * (IS[i] + q * I_S_M[i] + IA[i] + q * I_A_M[i]) * dt;

				E[i + dt] = E[i] + xx * Beta * S[i] * (IS[i] + q * I_S_M[i] + IA[i] + q * I_A_M[i]) * dt - alpha * E[i] * dt;

				E_M[i + dt] = E_M[i] + (1 - eta) * x * Beta * S_M[i] * (IS[i] + q * I_S_M[i] + IA[i] + q * I_A_M[i]) * dt - alpha * E_M[i] * dt;

				IA[i + dt] = IA[i] + alpha * (1 - tau) * E[i] * dt - gamma * IA[i] * dt;

				I_A_M[i + dt] = I_A_M[i] + alpha * (1 - tau) * E_M[i] - gamma * I_A_M[i] * dt;

				IS[i + dt] = IS[i] + alpha * tau * E[i] * dt - gamma * IS[i] * dt;

				I_S_M[i + dt] = I_S_M[i] + alpha * E_M[i] * dt - gamma * I_S_M[i] * dt;

				R[i + dt] = R[i] + gamma * IA[i] * dt + gamma * I_A_M[i] * dt + gamma * IS[i] * dt + gamma * I_S_M[i] * dt;

				M[i] = S_M[i] + E_M[i] + I_A_M[i] + I_S_M[i];

				WM[i] = S[i] + E[i] + IA[i] + I_A_M[i];

				X[i + dt] = X[i] + m * X[i] * (1 - X[i]) * ((1 - d) * CC - (IA[i] + IS[i] + I_S_M[i] + I_A_M[i])) * dt;

				XM[i + dt] = XM[i] + m * XM[i] * (1 - XM[i]) * (-M[i] * CM + (IA[i] * IS[i] + I_S_M[i] + I_A_M[i]) + qcnf * (M[i] - WM[i])) * dt;
				
				i = i + dt;

			}
			Data1 << CM << ", " << CC << "," << R[i] << "," << M[i] << endl;

			cout << CM << ", " << CC << "," << R[i] << "," << M[i] << endl;
		}
	}


	Data1.close();
}
